# Supplementary material for: Xrp1 and Irbp18 trigger a feed-forward loop of proteotoxic stress to induce the loser status
Source: PLoS Genet. 2021 Dec 16;17(12):e1009946. doi: 10.1371/journal.pgen.1009946 (PMC8675655; doi:10.1371/journal.pgen.1009946)
Supplement: S1 Data — (XLSX) [file pgen.1009946.s008.xlsx]

## Sheet: Fig 1
	Fig 1B - mean peIF2a signal pixel itensity
		RpS3/+ (anterior)	RpS3/+, xrp1-RNAi (posterior)
	disc 1	88.0847	59.6784
	disc 2	88.7195	59.4537
	disc 3	94.6082	61.0333
	disc 4	78.0492	51.5048
	disc 5	103.767	64.0336
	disc 6	93.507	66.3493
	disc 7	97.1844	57.0623
	disc 8	107.819	67.4236
	disc 9	89.8214	53.2546
	disc 10	84.4667	45.9473
	disc 11	88.9039	51.679
	median	89.8214	59.4537
	Statistical test	Wilcoxon matched pairs signed rank test
	p-value	0.001
	Fig 1C - mean GstD1-GFP signal pixel intensity
		RpS3/+ (anterior)	RpS3/+, xrp1-RNAi (posterior)
	disc 1	109.401	22.2704
	disc 2	117.411	20.0691
	disc 3	113.917	17.5551
	disc 4	100.717	21.7766
	disc 5	121.504	19.9266
	disc 6	62.9729	11.8708
	disc 7	131.605	29.3936
	disc 8	81.8926	18.1128
	disc 9	71.5879	16.354
	disc 10	90.3958	17.3737
	disc 11	110.955	18.7416
	median	109.401	18.7416
	Statistical test	Wilcoxon matched pairs signed rank test
	p-value	0.001
	Fig 1E - mean peIF2a signal pixel itensity
		RpS3/+ (anterior)	RpS3/+, irbp18-RNAi (posterior)
	disc 1	73.7401	30.2261
	disc 2	57.6313	27.3992
	disc 3	53.7118	46.2865
	disc 4	66.0953	29.0048
	disc 5	37.4229	16.9905
	disc 6	33.0647	16.1193
	disc 7	35.3494	30.2126
	disc 8	45.5312	37.1701
	disc 9	72.877	30.7801
	median	53.7118	30.2126
	Statistical test	Wilcoxon matched pairs signed rank test
	p-value	0.0039
	Fig 1F - mean GstD1-GFP signal pixel itensity
		RpS3/+ (anterior)	RpS3/+, irbp18-RNAi (posterior)
	disc 1	135.009	26.1746
	disc 2	120.376	22.2592
	disc 3	159.648	133.977
	disc 4	111.499	23.9802
	disc 5	82.1958	19.2828
	disc 6	75.6289	16.97
	disc 7	130.476	96.6192
	disc 8	146.632	100.424
	disc 9	130.15	18.4915
	median	130.15	23.9802
	Statistical test	Wilcoxon matched pairs signed rank test
	p-value	0.0039
	Fig 1H - mean p62 signal pixel itensity
		RpS3/+ (anterior)	RpS3/+, xrp1-RNAi (posterior)
	disc 1	46.354	35.5788
	disc 2	74.8093	56.3489
	disc 3	53.9312	41.8329
	disc 4	62.4374	45.9466
	disc 5	60.9705	46.9128
	disc 6	86.7124	63.8431
	disc 7	66.5715	46.4825
	median	62.4374	46.4825
	Statistical test	Wilcoxon matched pairs signed rank test
	p-value	0.0156
	Fig 1J - mean p62 signal pixel itensity
		RpS3/+ (anterior)	RpS3/+, irbp18-RNAi (posterior)
	disc 1	54.6937	47.1109
	disc 2	48.4189	40.839
	disc 3	56.5253	48.2062
	disc 4	70.1208	54.7288
	disc 5	51.4629	44.7007
	disc 6	50.9494	42.3119
	disc 7	55.2341	43.5706
	disc 8	58.774	47.9145
	disc 9	58.4039	46.5787
	disc 10	57.7358	45.7342
	disc 11	58.2157	47.9913
	median	56.5253	46.5787
	Statistical test	Wilcoxon matched pairs signed rank test
	p-value	0.001
	Fig 1K and 1L - Rp log fold change / wild type
		RpS3/+ vs wild type	RpS3/+, xrp1/+ vs wild type
	RpS15Ab	-2.161	-2.053
	RpS29	-0.469	-0.402
	RpS27	-0.413	-0.394
	RpS25	-0.41	-0.321
	RpS19a	-0.394	-0.328
	RpS10b	-0.384	-0.343
	RpS15	-0.383	-0.329
	RpS17	-0.365	-0.409
	RpS6	-0.363	-0.311
	RpS26	-0.342	-0.503
	RpS15Aa	-0.336	-0.309
	RpS12	-0.323	-0.297
	RpS13	-0.315	-0.264
	RpS21	-0.311	-0.137
	RpS3A	-0.298	-0.296
	RpS7	-0.296	-0.302
	RpS3	-0.291	-0.413
	RpS23	-0.29	-0.325
	RpS18	-0.289	-0.325
	RpS24	-0.289	-0.369
	RpS8	-0.288	-0.318
	RpS9	-0.281	-0.279
	RpS14b	-0.27	-0.345
	RpS2	-0.264	-0.35
	RpS4	-0.254	-0.276
	sta	-0.25	-0.314
	RpS5a	-0.214	-0.203
	RpS28b	-0.201	0.008
	RpS16	-0.195	-0.365
	RpL34a	-0.131	-0.147
	RpL7-like	-0.096	-0.117
	RpL36A	-0.073	0.077
	RpL24-like	-0.034	0.124
	RpL18	-0.017	-0.108
	RpL22	0.002	-0.132
	RpL29-RB	0.013	-0.021
	RpL11	0.024	-0.011
	RpL40	0.035	0.199
	RpL8	0.04	-0.046
	RpL13	0.045	-0.03
	RpL14	0.048	-0.078
	RpL26	0.049	-0.057
	RpL13A	0.052	-0.039
	RpL5	0.06	-0.014
	RpL18A	0.077	0.004
	RpL3	0.077	-0.058
	RpL35A	0.084	-0.017
	RpL10	0.088	0.104
	RpL21	0.098	-0.045
	RpL4	0.101	0.056
	RpL34b	0.109	0.038
	RpLP0	0.112	-0.043
	RpL37a	0.119	0.08
	RpL31	0.12	0.087
	RpL38	0.12	0.034
	RpL24	0.124	-0.002
	RpL15	0.125	0.021
	RpL27A	0.129	0.11
	RpL9	0.142	0.012
	RpL19	0.15	0.12
	RpL23	0.159	-0.06
	RpL17	0.161	0.054
	RpL27	0.162	-0.032
	RpL7	0.163	0.029
	RpL28	0.165	0.081
	RpL7A	0.167	-0.004
	RpL36	0.174	0.015
	RpL6	0.19	0.042
	RpL32	0.205	-0.027
	RpLP0-like	0.206	0.223
	RpL10Ab	0.225	0.005
	RpL23A	0.229	0.105
	RpL12	0.236	0.036
	RpLP1	0.243	0.028
	RpL35	0.311	0.074
	RpL37A	0.329	0.082
	RpL30	0.362	0.01
	RpLP2	1.003	0.834
	Statistical test (RpS3/+ (SSU) vs RpS3/+, xrp1/+ (SSU))	Wilcoxon matched pairs signed rank test
	p-value (RpS3/+ (SSU) vs RpS3/+, xrp1/+ (SSU))	0.8773
	Statistical test (RpS3/+ (LSU) vs RpS3/+, xrp1/+ (LSU))	Wilcoxon matched pairs signed rank test
	p-value (RpS3/+ (LSU) vs RpS3/+, xrp1/+ (LSU))	<0.0001
	Statistical test (RpS3/+, xrp1-RNAi (SSU) vs RpS3/+, xrp1/+ (LSU))	Mann Whitney
	p-value (RpS3/+, xrp1-RNAi (SSU) vs RpS3/+, xrp1/+ (LSU))	<0.0001

## Sheet: Fig 2
	Fig 2C - pouch coverage (%)
		mahj-RNAi cells	mahj-RNAi + xrp1-RNAi cells
	disc 1	4.03342	38.8512
	disc 2	19.7293	24.9415
	disc 3	9.31151	29.3439
	disc 4	7.46437	50.83
	disc 5	17.4593	44.0626
	disc 6	33.4757	42.1014
	disc 7	20.4263	15.1759
	disc 8	8.45232	56.3248
	disc 9	5.61789	32.9018
	disc 10	12.1907	42.1201
	disc 11		54.4388
	median	10.7511	42.1014
	Statistical test	Mann Whitney
	p-value	0.0003
	Fig 2F - mean peIF2a signal pixel itensity
		Wild type cells	mahj-RNAi cells	ratio (mahj-RNAi / wild type)	Wild type cells	mahj-RNAi + xrp1-RNAi cells	ratio (mahj-RNAi + xrp1-RNAi / wild type)
	disc 1	49.9892	78.3672	1.56768	42.7557	50.662	1.18492
	disc 2	38.3772	59.2695	1.5444	50.1154	62.7574	1.25226
	disc 3	48.4373	65.4698	1.35164	49.0141	48.8451	0.996551
	disc 4	35.8482	56.1545	1.56645	36.9555	42.5878	1.15241
	disc 5	48.628	74.4502	1.53102	37.6414	48.0709	1.27707
	disc 6	38.955	61.1391	1.56948	47.1456	60.2707	1.27839
	disc 7	53.6026	77.2972	1.44204	53.907	65.7035	1.21883
	disc 8	34.7354	53.4523	1.53884	44.5917	53.8062	1.20664
	disc 9	42.6828	77.2279	1.80934	56.3214	60.4899	1.07401
	disc 10	43.5829	75.5567	1.73363	59.4493	56.4116	0.948903
	disc 11				43.4025	53.7673	1.23881
	disc 12				45.6248	56.3107	1.23421
	median (ratios)			1.55542			1.21274
	Statistical test (ratios)	Mann Whitney
	p-value (ratios)	<0.0001

## Sheet: Fig 3
	Fig 3B - mean GstD1-GFP signal pixel itensity
		Wild type (anterior)	UAS-xrp1 (posterior)
	disc1	19.7299	116.784
	disc2	18.9158	181.699
	disc3	19.0485	155.57
	disc4	15.1402	121.21
	disc5	15.6726	107.605
	disc6	10.0323	104.209
	disc7	16.1205	135.353
	disc8	14.1032	118.874
	median	15.8965	120.042
	Statistical test	Wilcoxon matched pairs signed rank test
	p-value	0.0078
	Fig 3D - mean p62 signal pixel itensity
		Wild type (anterior)	UAS-xrp1 (posterior)
	disc1	56.8866	86.6342
	disc2	54.0289	94.792
	disc3	68.532	112.232
	disc4	59.7609	96.707
	disc5	62.1892	101.882
	disc6	37.1349	61.3857
	disc7	38.7174	63.7678
	disc8	34.8696	62.9442
	disc9	48.6391	78.5555
	disc10	38.4333	55.0265
	median	51.334	82.5949
	Statistical test	Wilcoxon matched pairs signed rank test
	p-value	0.002
	Fig 3F - mean p-eIF2a signal pixel itensity
		Wild type (anterior)	UAS-xrp1 (posterior)
	disc1	52.9964	78.35
	disc2	69.4007	96.2944
	disc3	59.0827	92.6583
	disc4	50.1479	71.8344
	disc5	51.6059	85.0174
	disc6	47.2225	62.0613
	disc7	54.9915	91.9208
	disc8	51.7113	83.0662
	median	52.3538	84.0418
	Statistical test	Wilcoxon matched pairs signed rank test
	p-value	0.0078

## Sheet: Fig 4
	Fig 4B - mean p62 signal pixel itensity
		Wild type (anterior)	GADD34-RNAi (posterior)
	disc1	40.8949	65.2144
	disc2	47.4258	81.6952
	disc3	53.794	73.7366
	disc4	50.0026	78.2288
	disc5	52.1623	84.5476
	disc6	60.568	98.8429
	disc7	45.9955	72.8641
	disc8	56.9872	90.719
	disc9	55.4259	75.4839
	disc10	46.8281	75.8088
	median	51.0824	77.0188
	Statistical test	Wilcoxon matched pairs signed rank test
	p-value	0.002
	Fig 4D - FK2 speckle denstiy
		Wild type (anterior) compartment area	Wild type (anterior) number of FK2 speckles	Wild type (anterior) FK2 speckle density	GADD34-RNAi (posterior) compartment area	GADD34-RNAi (posterior) number of FK2 speckles	GADD34-RNAi (posterior) FK2 speckle density
	disc1	34379.9	62	0.00180338	35975.7	311	0.00864473
	disc2	50793.5	66	0.00129938	34521.5	190	0.00550382
	disc3	39728.1	42	0.00105719	30247.3	168	0.00555422
	disc4	44951.2	200	0.00444927	33763.2	363	0.0107514
	disc5	52208.8	269	0.00515238	38549.4	415	0.0107654
	disc6	47585.7	303	0.00636746	36384.9	415	0.0114058
	disc7	49882.4	363	0.00727711	36661.9	582	0.0158748
	disc8	46426.3	177	0.00381249	37581.6	452	0.0120272
	disc9	44889.9	68	0.00151482	30390.4	211	0.00694299
	median (FK2 speckle density)			0.00381249			0.0107514
	Statistical test (FK2 speckle density)	Wilcoxon matched pairs signed rank test
	p-value (FK2 speckle density)	0.0039
	Fig 4F - mean GstD1-GFP signal pixel itensity
		Wild type (anterior)	GADD34-RNAi (posterior)
	disc1	24.0751	216.136
	disc2	25.7593	199.795
	disc3	25.1611	119.507
	disc4	19.7005	113.172
	disc5	27.574	175.371
	disc6	18.2442	206.799
	disc7	18.4175	172.481
	disc8	20.4893	126.114
	disc9	19.5643	198.523
	disc10	17.4801	160.664
	median	20.0949	173.926
	Statistical test	Wilcoxon matched pairs signed rank test
	p-value	0.002
	Fig 4H - coverage of dying cells (%)
		Wild type GFP patches - center	Wild type GFP patches - border	GADD34-RNAi GFP patches - center	GADD34-RNAi GFP patches - border
	disc1	0.170847	0.306984	0.71409	1.98928
	disc2	0.44363	0.116121	0.949465	2.01503
	disc3	0.173872	0.0860056	1.85993	3.95413
	disc4	0.48203	0.708936	1.2596	2.9256
	disc5	0.207202	0.196005	0.281818	1.44122
	disc6	0.20941	0.852841	0.349107	1.51562
	disc7	0.237627	0.772195	0.341358	2.99526
	disc8	0.859116	0.537341	0.748675	2.8556
	disc9	0.255133	0.588995	1.31571	5.85081
	disc10	0	0.173181	0.890745	2.91342
	disc11	0	0.141806	1.12256	2.1088
	disc12	0.322047	0.102905	0.216138	1.31889
	disc13	0.0416258	0.221303	1.17229	4.00772
	median	0.20941	0.221303	0.890745	2.8556
	Statistical test (wild type - center vs border)	Wilcoxon matched pairs signed rank test
	p-value	0.2734
	Statistical test (GADD34i - center vs border)	Wilcoxon matched pairs signed rank test
	p-value	0.0002

## Sheet: Fig 5
	Fig 5C - pouch coverage (%)
		GADD34-RNAi cells	GADD34-RNAi + xrp1-RNAi cells
	disc 1	0	31.2776
	disc 2	0	32.9618
	disc 3	0.0391243	8.62963
	disc 4	0	14.3646
	disc 5	0	30.8399
	disc 6	0	29.399
	disc 7	0.0626064	27.4318
	disc 8	0	30.1862
	disc 9	0.0460573	21.4011
	disc 10	0	23.5046
	disc 11	0.0264476
	median	0	28.4154
	Statistical test	Mann Whitney
	p-value	<0.0001
	Fig 5E - mean GstD1-GFP signal pixel itensity
		Wild type (anterior)	GADD34-RNAi (posterior)	Ratio (posterior / anterior)	Wild type (anterior)	GADD34-RNAi + xrp1-RNAi (posterior)	Ratio (posterior / anterior)
	disc1	27.2743	110.159	4.03892	27.6243	27.2514	0.986502
	disc2	42.7173	119.607	2.79997	23.7391	22.8565	0.962819
	disc3	22.8684	135.104	5.9079	28.676	26.3233	0.917956
	disc4	27.444	142.731	5.20079	27.7658	25.6684	0.924461
	disc5	26.5327	135.208	5.0959	28.4659	26.4988	0.930896
	disc6	28.8077	107.961	3.74763	30.6018	25.4583	0.83192
	disc7	23.201	51.2309	2.20813	33.5926	30.7384	0.915036
	disc8	26.0808	123.344	4.72929	23.652	22.9792	0.971556
	disc9	27.0781	53.582	1.97879	22.0317	19.2157	0.872185
	disc10	22.416	85.633	3.82017	20.4971	19.946	0.973115
	disc11				29.5516	26.9248	0.911112
	disc12				22.7526	22.4149	0.985159
	median (ratios)			3.92954			0.927679
	Statistical test (ratios)	Mann Whitney
	p-value (ratios)	<0.0001
	Fig 5G - mean p-eIF2a signal pixel itensity
		Wild type (anterior)	GADD34-RNAi (posterior)	Ratio (posterior / anterior)	Wild type (anterior)	GADD34-RNAi + xrp1-RNAi (posterior)	Ratio (posterior / anterior)
	disc1	39.5635	83.3002	2.10548	36.3178	63.1053	1.73758
	disc2	37.303	84.7624	2.27227	39.042	70.6758	1.81025
	disc3	44.9666	97.8861	2.17686	35.0464	59.1223	1.68697
	disc4	35.8648	78.083	2.17715	33.7181	59.3772	1.76099
	disc5	38.2209	90.3104	2.36285	32.9402	55.4533	1.68346
	disc6	36.9805	74.1739	2.00576	45.6648	79.747	1.74636
	disc7	42.1463	90.7507	2.15323	35.6787	63.2052	1.77151
	disc8	48.9479	102.452	2.09308	30.4886	51.6212	1.69313
	disc9	51.0532	94.6774	1.85449	31.2122	54.2448	1.73794
	disc10	37.4309	82.0237	2.19134	27.2595	45.1106	1.65486
	disc11				37.0937	70.8046	1.9088
	disc12				29.0381	54.1918	1.86623
	median (ratios)			2.16505			1.74215
	Statistical test (ratios)	Mann Whitney
	p-value (ratios)	<0.0001
	Fig 5I - mean xrp1-lacZ signal pixel itensity
		Wild type (anterior)	GADD34-RNAi (posterior)
	disc1	65.8383	110.447
	disc2	75.3392	153.674
	disc3	66.0868	136.255
	disc4	55.4279	118.879
	disc5	54.1091	119.37
	disc6	63.3413	139.132
	disc7	59.7752	128.609
	median	63.3413	128.609
	Statistical test	Wilcoxon matched pairs signed rank test
	p-value	0.0156

## Sheet: Fig 6
	Fig 6C - pouch coverage (%)
		UAS-nrf2 cells	UAS-nrf2 + xrp1-RNAi cells
	disc1	0.176504	22.0993
	disc2	0.322852	12.0826
	disc3	0	36.1159
	disc4	0.91107	10.149
	disc5	0	17.79
	disc6	1.90826	37.5708
	disc7	0.69803	13.6332
	disc8	0.293616	29.0641
	disc9	0.459717	19.2322
	disc10	0.0440362	34.4561
	median	0.308234	20.6658
	Statistical test	Mann Whitney
	p-value	<0.0001
	Fig 6F - pouch coverage (%)
		UAS-nrf2 cells	UAS-nrf2 + irbp18-RNAi cells
	disc1	0.887663	15.9278
	disc2	0.935487	14.1192
	disc3	8.46413	32.8947
	disc4	0.00116192	28.3996
	disc5	4.99505	13.508
	disc6	2.13664	13.4687
	disc7	1.00656	7.28681
	disc8	1.0836	4.97288
	disc9	0.39779	5.37324
	disc10	0.660709	9.19482
	median	0.971024	13.4883
	Statistical test	Mann Whitney
	p-value	0.0001

## Sheet: S1 Fig
	S1B Fig - mean xrp1-lacZ signal pixel itensity
		Wild type (anterior)	xrp1-RNAi (posterior)
	disc1	53.9541	22.0603
	disc2	70.6113	26.3776
	disc3	60.3147	25.9336
	disc4	73.9714	30.2473
	disc5	79.3583	28.4835
	disc6	88.2438	34.5154
	disc7	88.5637	41.5783
	median	73.9714	28.4835
	Statistical test	Wilcoxon matched pairs signed rank test
	p-value	0.0156
	S1D Fig - mean xrp1-lacZ signal pixel itensity
		Wild type (anterior)	irbp18-RNAi (posterior)
	disc1	130.435	107.19
	disc2	79.2934	57.762
	disc3	131.755	92.2633
	disc4	135.442	101.932
	disc5	178.974	146.732
	disc6	150.55	111.555
	disc7	148.572	109.183
	disc8	147.203	110.862
	median	141.323	108.186
	Statistical test	Wilcoxon matched pairs signed rank test
	p-value	0.0078
	S1G Fig - pouch coverage (%)
		RpS3/+ cells	RpS3/+, xrp1-RNAi cells
	disc1	9.35143	32.8978
	disc2	5.57129	46.1772
	disc3	3.4258	44.9821
	disc4	38.9919	54.8248
	disc5	19.8436	38.5046
	disc6	26.2538	54.7047
	disc7	26.7406	45.5869
	disc8	17.8882	41.1108
	disc9	9.52387	60.038
	disc10	10.8973	54.6427
	disc11	12.6908	44.936
	disc12	22.1647	28.8306
	disc13	40.0148
	median	17.8882	45.2845
	Statistical test	Mann Whitney
	p-value	<0.0001
	S1J Fig - pouch coverage (%)
		RpS3/+ cells	RpS3/+, irbp18-RNAi cells
	disc1	9.49388	11.0705
	disc2	8.31239	25.4838
	disc3	6.77741	29.8981
	disc4	5.3581	37.8936
	disc5	6.53895	23.0997
	disc6	11.2509	18.3732
	disc7	10.8573	19.1602
	disc8	9.47495	9.63286
	disc9	14.2948	0.822358
	disc10	11.8867	18.5542
	disc11	0.66299	13.2946
	disc12		20.2048
	disc13		15.8442
	disc14		17.7066
	median	9.47495	18.4637
	Statistical test	Mann Whitney
	p-value	0.0007

## Sheet: S2 Fig
	S2B Fig - mean GstD1-GFP signal pixel itensity
		Wild type (anterior)	40DUAS (posterior)
	disc1	28.5206	25.8939
	disc2	23.306	20.5198
	disc3	33.0838	33.9129
	disc4	25.9455	24.4704
	disc5	35.5952	27.95
	disc6	42.6615	39.7231
	disc7	27.4936	23.923
	disc8	21.8134	19.4306
	disc9	38.2857	32.3351
	median	28.5206	25.8939
	Statistical test	Wilcoxon matched pairs signed rank test
	p-value	0.0078
	S2C Fig - mean p-eIF2a signal pixel itensity
		Wild type (anterior)	40DUAS (posterior)
	disc1	43.1841	45.0242
	disc2	29.7919	30.9334
	disc3	28.7363	28.801
	disc4	30.9523	30.707
	disc5	29.4203	27.8711
	disc6	56.2257	52.3256
	disc7	34.0088	34.4425
	disc8	25.9047	27.196
	disc9	53.5831	50.1115
	median	30.9523	30.9334
	Statistical test	Wilcoxon matched pairs signed rank test
	p-value	0.8203
	S2E Fig - mean GstD1-GFP signal pixel itensity
		RpS3/+ (anterior)	RpS3/+, 40DUAS (posterior)
	disc 1	49.3856	52.1352
	disc 2	57.9884	61.6995
	disc 3	44.7975	40.6745
	disc 4	30.4341	37.5634
	disc 5	59.5984	62.9733
	disc 6	44.4298	54.8363
	disc 7	54.9042	53.4442
	disc 8	50.1277	44.0886
	disc 9	74.8979	68.3976
	disc 10	55.7175	55.3829
	disc 11	78.163	66.1987
	median	54.9042	54.8363
	Statistical test	Wilcoxon matched pairs signed rank test
	p-value	0.8984
	S2F Fig - mean p-eIF2a signal pixel itensity
		RpS3/+ (anterior)	RpS3/+, 40DUAS (posterior)
	disc 1	55.1438	41.5607
	disc 2	42.2996	49.2667
	disc 3	89.089	84.1513
	disc 4	58.4639	64.9397
	disc 5	42.611	50.101
	disc 6	61.9726	55.0316
	disc 7	63.8653	61.5273
	disc 8	54.3562	48.3689
	disc 9	74.1958	58.0223
	disc 10	78.3184	76.2099
	disc 11	64.9839	57.6592
	median	61.9726	57.6592
	Statistical test	Wilcoxon matched pairs signed rank test
	p-value	0.3203

## Sheet: S3 Fig
	S3B Fig - mean p-eIF2a signal pixel itensity
		Wild type (anterior)	UAS-irbp18-HA (posterior)
	disc 1	59.5253	68.5467
	disc 2	88.2883	80.8803
	disc 3	60.2006	55.5797
	disc 4	63.5313	64.2764
	disc 5	56.0172	56.8937
	disc 6	73.1332	68.5035
	disc 7	57.7678	59.0462
	disc 8	42.1234	37.0923
	disc 9	44.8021	36.9599
	median	59.5253	59.0462
	Statistical test	Wilcoxon matched pairs signed rank test
	p-value	0.4258
	S3D Fig - mean p62 signal pixel itensity
		Wild type (anterior)	UAS-irbp18-HA (posterior)
	disc 1	31.3221	31.3282
	disc 2	21.5761	22.8888
	disc 3	24.9352	24.1862
	disc 4	23.649	25.5929
	disc 5	25.4992	26.6579
	disc 6	20.9645	21.5818
	disc 7	26.28	26.2206
	disc 8	18.3445	17.597
	disc 9	23.0345	24.7013
	disc 10	20.3871	19.4491
	disc 11	16.6552	17.2953
	disc 12	23.0507	24.4087
	median	23.0426	24.2975
	Statistical test	Wilcoxon matched pairs signed rank test
	p-value	0.1514
	S3F Fig - mean p-eIF2a signal pixel itensity
		Wild type (anterior)	UAS-GFP (posterior)
	disc 1	65.6278	71.9852
	disc 2	67.7133	75.0577
	disc 3	78.0271	71.2468
	disc 4	72.4705	72.5548
	disc 5	61.3569	57.9665
	disc 6	36.3001	44.9403
	disc 7	56.8202	56.1301
	disc 8	65.8369	72.5294
	disc 9	47.0245	45.1888
	disc 10	43.0112	43.1512
	disc 11	73.4862	79.6634
	disc 12	61.5678	57.0931
	median	63.5978	64.6066
	Statistical test	Wilcoxon matched pairs signed rank test
	p-value	0.4238
	S3H Fig - mean p62 signal pixel itensity
		Wild type (anterior)	UAS-GFP (posterior)
	disc 1	36.0764	35.4431
	disc 2	32.3636	30.232
	disc 3	27.4007	26.449
	disc 4	29.2638	27.576
	disc 5	28.71	26.4907
	disc 6	27.2959	26.0835
	disc 7	31.6527	31.2697
	median	29.2638	27.576
	Statistical test	Wilcoxon matched pairs signed rank test
	p-value	0.0156

## Sheet: S4 Fig
	S4D Fig - mean p62 signal pixel itensity
		Wild type (anterior)	UAS-xrp1 (posterior)	Ratio (posterior / anterior)	Wild type (anterior)	UAS-xrp1 + irbp18-RNAi (posterior)	Ratio (posterior / anterior)
	disc1	41.1954	72.1833	1.75222	46.4939	73.1475	1.57327
	disc2	30.1607	53.1167	1.76112	38.4595	48.935	1.27237
	disc3	49.8835	81.603	1.63587	43.5876	56.71	1.30106
	disc4	41.6641	72.9522	1.75096	42.7431	55.7823	1.30506
	disc5	37.3497	60.1097	1.60938	47.276	64.7809	1.37027
	disc6	34.429	59.0793	1.71598	40.2722	52.4106	1.30141
	disc7	32.028	52.631	1.64328	34.7733	49.3075	1.41797
	disc8	33.0565	54.2902	1.64234	35.2327	46.9246	1.33185
	disc9	42.5348	71.2375	1.67481	42.9829	53.5909	1.2468
	disc10	42.6594	72.5913	1.70165	40.2498	54.44	1.35255
	disc11				33.7394	47.5709	1.40995
	median (ratios)			1.68823			1.33185
	Statistical test (ratios)	Mann Whitney
	p-value (ratios)	<0.0001

[truncated: 2 more sheets: S5 Fig, S7 Fig]
